# Supplementary material for: Form and function of long-range vocalizations in a Neotropical fossorial rodent: the Anillaco Tuco-Tuco (Ctenomys sp.)
Source: PeerJ. 2016 Oct 11;4:e2559. doi: 10.7717/peerj.2559 (PMC5068419; doi:10.7717/peerj.2559)
Supplement: Supplemental Information 5 — Raw data. [file peerj-04-2559-s005.xlsx]

## Sheet: Hoja1
Males	Individuals	Note 1								Note 2								Note 3								Soft-note a								Soft-note b								Individual Notes
		Peak Fr (Hz)	IQR Band-width (Hz)	Bandwith 90% (Hz)	1st Quartile Freq. (Hz)	3rd Quartile Freq. (Hz)	Frequency 5% (Hz)	Frequency 95% (Hz)	Duration 90% (ms)	Peak Fr (Hz)	IQR Band-width (Hz)	Bandwith 90% (Hz)	1st Quartile Freq. (Hz)	3rd Quartile Freq. (Hz)	Frequency 5% (Hz)	Frequency 95% (Hz)	Duration 90% (ms)	Peak Fr (Hz)	IQR Band-width (Hz)	Bandwith 90% (Hz)	1st Quartile Freq. (Hz)	3rd Quartile Freq. (Hz)	Frequency 5% (Hz)	Frequency 95% (Hz)	Duration 90% (ms)	Peak Fr (Hz)	IQR Band-width (Hz)	Bandwith 90% (Hz)	1st Quartile Freq. (Hz)	3rd Quartile Freq. (Hz)	Frequency 5% (Hz)	Frequency 95% (Hz)	Duration 90% (ms)	Peak Fr (Hz)	IQR Band-width (Hz)	Bandwith 90% (Hz)	1st Quartile Freq. (Hz)	3rd Quartile Freq. (Hz)	Frequency 5% (Hz)	Frequency 95% (Hz)	Duration 90% (ms)	Peak Fr (Hz)	IQR Band-width (Hz)	Bandwith 90% (Hz)	1st Quartile Freq. (Hz)	3rd Quartile Freq. (Hz)	Frequency 5% (Hz)	Frequency 95% (Hz)	Duration 90% (ms)
	1	140.6	70.3	199.2	105.5	175.8	46.9	257.8	0.032	128.9	82	187.5	93.8	175.8	46.9	246.1	0.037	140.6	82	199.2	93.8	175.8	46.9	257.8	0.032	199.2	210.9	410.2	128.9	339.8	70.3	480.5	0.064	210.9	187.5	398.4	140.6	328.1	70.3	457.0	0.048	164.1	105.4	328.1	93.8	199.2	46.9	375.0	0.043
		140.6	70.3	210.9	105.5	175.8	46.9	269.5	0.037	128.9	82	199.2	93.8	175.8	46.9	257.8	0.032	128.9	82	199.2	93.8	175.8	46.9	257.8	0.038	187.5	210.9	410.2	128.9	339.8	70.3	480.5	0.053	187.5	199.2	410.2	140.6	339.8	70.3	480.5	0.053	128.9	82	222.7	93.8	175.8	35.2	257.8	0.037
		140.6	82	199.2	93.8	175.8	46.9	257.8	0.032	128.9	82	187.5	93.8	175.8	46.9	234.4	0.026	128.9	70.3	199.2	93.8	164.1	46.9	234.4	0.026	187.5	210.9	410.2	128.9	339.8	70.3	480.5	0.058	210.9	199.2	386.7	128.9	328.1	70.3	457.0	0.059	140.6	82	199.2	93.8	175.8	46.9	246.1	0.037
		140.6	82	187.5	93.8	175.8	46.9	246.1	0.032	128.9	82	199.2	93.8	175.8	46.9	257.8	0.032	128.9	82	199.2	93.8	175.8	46.9	257.8	0.032	187.5	199.2	398.4	128.9	328.1	70.3	468.8	0.059	175.8	187.5	386.7	128.9	316.4	70.3	457.0	0.058	128.9	82	234.4	93.8	175.8	35.2	269.5	0.037
		140.6	82	187.5	93.8	175.8	46.9	246.1	0.032	128.9	82	199.2	93.8	175.8	46.9	257.8	0.032	140.6	82	199.2	93.8	175.8	46.9	234.4	0.032	175.8	210.9	410.2	128.9	339.8	70.3	468.8	0.064	281.2	199.2	398.4	128.9	328.1	70.3	457.0	0.054	140.6	82	269.5	105.5	187.5	46.9	316.4	0.032
		140.6	82	199.2	93.8	175.8	46.9	257.8	0.032	128.9	82	199.2	93.8	175.8	46.9	246.1	0.032	140.6	70.3	199.2	93.8	164.1	35.2	234.4	0.026	175.8	199.2	398.4	128.9	328.1	70.3	468.8	0.059	199.2	199.2	386.7	128.9	328.1	70.3	457.0	0.053	128.9	82	222.7	93.8	175.8	35.2	257.8	0.032
		128.9	82	187.5	93.8	175.8	46.9	234.4	0.032	128.9	82	199.2	93.8	175.8	46.9	246.1	0.037	140.6	82	187.5	93.8	175.8	46.9	246.1	0.037	175.8	187.5	398.4	128.9	316.4	58.6	468.8	0.064	210.9	187.5	398.4	128.9	316.4	70.3	468.8	0.059	140.6	82	234.4	93.8	175.8	46.9	281.2	0.038
		140.6	82	199.2	93.8	175.8	46.9	257.8	0.037	140.6	82	187.5	93.8	175.8	46.9	246.1	0.037	140.6	82	210.9	93.8	175.8	46.9	269.5	0.032	187.5	187.5	398.4	128.9	316.4	70.3	457.0	0.048	210.9	175.8	375	128.9	304.7	70.3	445.3	0.053	140.6	93.7	222.7	93.8	187.5	46.9	269.5	0.037
		128.9	82	199.2	93.8	175.8	46.9	269.5	0.038	140.6	70.3	187.5	93.8	164.1	46.9	234.4	0.032	128.9	70.3	199.2	93.8	164.1	35.2	257.8	0.037	175.8	164	375	117.2	281.2	58.6	433.6	0.059	175.8	164	363.3	117.2	281.2	58.6	421.9	0.053	128.9	82	257.8	93.8	175.8	35.2	293.0	0.038
		128.9	82	199.2	93.8	175.8	46.9	269.5	0.038	140.6	70.3	187.5	93.8	164.1	46.9	234.4	0.032	140.6	82	222.7	93.8	175.8	35.2	293.0	0.038	175.8	164	363.3	117.2	281.2	58.6	421.9	0.059	175.8	152.3	363.3	128.9	281.2	58.6	421.9	0.058	140.6	82	199.2	93.8	175.8	46.9	246.1	0.032
	2	210.9	93.7	304.7	164.1	257.8	105.5	398.4	0.032	187.5	82.1	246.1	152.3	234.4	93.8	339.8	0.037	140.6	82	246.1	105.5	187.5	58.6	316.4	0.032	175.8	222.6	421.9	105.5	328.1	70.3	457.0	0.064	152.3	210.9	445.3	58.6	269.5	58.6	503.9	0.059
		210.9	93.7	293	175.8	269.5	117.2	410.2	0.027	199.2	93.8	246.1	140.6	234.4	93.8	351.6	0.032	140.6	93.7	257.8	93.8	187.5	46.9	328.1	0.037	187.5	210.9	421.9	128.9	339.8	70.3	468.8	0.053	328.1	210.9	410.2	93.8	304.7	58.6	445.3	0.058
		210.9	82	257.8	187.5	269.5	117.2	375.0	0.032	187.5	93.8	246.1	152.3	246.1	93.8	351.6	0.027	152.3	93.7	234.4	105.5	199.2	58.6	304.7	0.027	187.5	211	410.2	140.6	351.6	70.3	468.8	0.053	175.8	222.6	410.2	117.2	339.8	70.3	457.0	0.053
		175.8	93.7	281.2	175.8	269.5	117.2	398.4	0.026	199.2	93.8	269.5	140.6	234.4	93.8	363.3	0.032	140.6	82	222.7	105.5	187.5	46.9	304.7	0.032	187.5	199.2	386.7	140.6	339.8	70.3	457.0	0.059	328.1	187.5	386.7	128.9	316.4	58.6	445.3	0.059
		199.2	93.7	293	187.5	281.2	117.2	421.9	0.027	187.5	93.8	257.8	152.3	246.1	93.8	351.6	0.032	140.6	82	257.8	105.5	187.5	46.9	328.1	0.032	187.5	211	398.4	140.6	351.6	70.3	457.0	0.053	363.3	199.2	398.4	128.9	328.1	70.3	457.0	0.059
		210.9	93.7	293	175.8	269.5	117.2	410.2	0.032	199.2	82.1	269.5	152.3	234.4	93.8	375.0	0.038	140.6	93.7	257.8	93.8	187.5	46.9	328.1	0.032	199.2	199.2	398.4	140.6	339.8	70.3	468.8	0.054	164.1	199.2	398.4	117.2	316.4	58.6	445.3	0.054
		210.9	93.7	269.5	175.8	269.5	117.2	386.7	0.032	199.2	82.1	281.2	140.6	222.7	82.0	363.3	0.038	152.3	82	234.4	105.5	187.5	58.6	304.7	0.032	199.2	211	410.2	140.6	351.6	70.3	468.8	0.059	339.8	199.2	386.7	128.9	328.1	70.3	445.3	0.064
		222.7	93.7	304.7	175.8	269.5	117.2	421.9	0.032	199.2	93.8	246.1	152.3	246.1	93.8	339.8	0.032	152.3	93.7	246.1	105.5	199.2	58.6	316.4	0.038	187.5	199.2	398.4	128.9	328.1	70.3	457.0	0.059	187.5	199.2	386.7	128.9	328.1	70.3	457.0	0.064
		187.5	93.7	293	175.8	269.5	117.2	410.2	0.026	187.5	82.1	281.2	152.3	234.4	93.8	375.0	0.032	152.3	93.7	234.4	105.5	199.2	58.6	316.4	0.032	175.8	199.2	386.7	128.9	328.1	70.3	457.0	0.059	175.8	210.9	410.2	105.5	316.4	58.6	457.0	0.064
		199.2	93.7	293	175.8	269.5	117.2	410.2	0.032	199.2	82.1	257.8	152.3	234.4	93.8	339.8	0.032	152.3	93.7	222.7	93.8	187.5	46.9	281.2	0.027	187.5	199.2	398.4	128.9	328.1	70.3	457.0	0.075	164.1	199.2	410.2	105.5	304.7	58.6	457.0	0.070
	3	187.5	93.8	351.6	152.3	246.1	105.5	433.6	0.032	199.2	93.7	363.3	164.1	257.8	105.5	457.0	0.038	187.5	82.1	269.5	140.6	222.7	82.0	351.6	0.032	152.3	152.3	410.2	105.5	257.8	58.6	468.8	0.043	164.1	152.3	398.4	93.8	246.1	58.6	445.3	0.053	164.1	93.8	304.7	152.3	246.1	70.3	351.6	0.037
		187.5	82	293	164.1	246.1	105.5	386.7	0.032	199.2	93.8	328.1	152.3	246.1	105.5	433.6	0.037	175.8	82	210.9	128.9	210.9	82.0	293.0	0.032	164.1	140.6	375	105.5	246.1	58.6	433.6	0.042	152.3	140.6	386.7	105.5	246.1	58.6	445.3	0.054	152.3	93.8	269.5	152.3	246.1	70.3	339.8	0.037
		187.5	93.7	339.8	164.1	257.8	105.5	433.6	0.032	187.5	82.1	246.1	152.3	234.4	93.8	339.8	0.032	175.8	82.1	210.9	140.6	222.7	82.0	293.0	0.032	164.1	140.6	398.4	117.2	257.8	58.6	457.0	0.037	164.1	140.6	398.4	105.5	246.1	58.6	457.0	0.043	164.1	82.1	257.8	140.6	222.7	70.3	351.6	0.037
		199.2	82	375	164.1	246.1	105.5	468.8	0.032	199.2	82.1	281.2	152.3	234.4	93.8	375.0	0.032	175.8	93.8	257.8	128.9	222.7	82.0	339.8	0.038	175.8	140.6	375	117.2	257.8	58.6	445.3	0.042	164.1	152.3	386.7	117.2	269.5	58.6	457.0	0.048	164.1	82.1	246.1	140.6	222.7	70.3	339.8	0.037
		187.5	93.8	351.6	152.3	246.1	93.8	433.6	0.032	199.2	82.1	304.7	152.3	234.4	93.8	398.4	0.037	175.8	93.8	281.2	140.6	234.4	82.0	363.3	0.038	152.3	152.3	398.4	117.2	269.5	58.6	457.0	0.048	164.1	140.6	386.7	117.2	257.8	58.6	457.0	0.042	152.3	93.8	257.8	140.6	234.4	58.6	351.6	0.038
		187.5	93.7	293	164.1	257.8	105.5	398.4	0.032	175.8	82.1	246.1	152.3	234.4	93.8	339.8	0.032	187.5	93.8	246.1	140.6	234.4	82.0	328.1	0.027	164.1	152.3	386.7	105.5	257.8	58.6	445.3	0.043	152.3	152.3	398.4	117.2	269.5	58.6	457.0	0.043	152.3	93.8	293	140.6	234.4	58.6	339.8	0.037
		175.8	82	304.7	128.9	210.9	70.3	375.0	0.037	164.1	93.7	246.1	117.2	210.9	70.3	316.4	0.037	140.6	82	246.1	105.5	187.5	58.6	316.4	0.037	105.5	105.5	351.6	70.3	175.8	46.9	421.9	0.064	164.1	105.4	363.3	105.5	210.9	46.9	433.6	0.053	152.3	82	281.2	128.9	210.9	58.6	351.6	0.037
		164.1	93.7	257.8	117.2	210.9	70.3	339.8	0.043	152.3	82	257.8	105.5	187.5	58.6	316.4	0.032	140.6	93.7	304.7	105.5	199.2	46.9	375.0	0.038	128.9	117.2	375	70.3	187.5	35.2	492.2	0.042	164.1	128.9	386.7	105.5	234.4	46.9	480.5	0.037	140.6	93.8	281.2	140.6	234.4	58.6	351.6	0.038
		175.8	82	304.7	128.9	210.9	82.0	386.7	0.037	164.1	82	199.2	117.2	199.2	70.3	269.5	0.032	152.3	82	210.9	105.5	187.5	58.6	269.5	0.032	187.5	140.6	410.2	117.2	257.8	58.6	492.2	0.037	152.3	117.2	351.6	105.5	222.7	46.9	421.9	0.043	164.1	82.1	234.4	140.6	222.7	58.6	339.8	0.037
		175.8	82.1	304.7	140.6	222.7	82.0	386.7	0.037	164.1	82	234.4	128.9	210.9	70.3	304.7	0.032	164.1	82	210.9	117.2	199.2	58.6	281.2	0.032	152.3	105.4	351.6	105.5	210.9	58.6	421.9	0.043	152.3	117.2	363.3	105.5	222.7	46.9	433.6	0.042	164.1	82	222.7	128.9	210.9	70.3	375.0	0.038
	4	222.7	82	293	175.8	257.8	117.2	410.2	0.032	210.9	82	257.8	164.1	246.1	105.5	363.3	0.032	187.5	82.1	293	152.3	234.4	93.8	386.7	0.032	234.4	164	398.4	164.1	328.1	93.8	480.5	0.059	246.1	128.9	363.3	199.2	328.1	105.5	457.0	0.053	199.2	82	293	164.1	246.1	105.5	398.4	0.027
		199.2	82	281.2	164.1	246.1	105.5	386.7	0.027	199.2	93.7	257.8	164.1	257.8	105.5	363.3	0.026	175.8	82.1	293	152.3	234.4	93.8	386.7	0.032	246.1	128.9	363.3	187.5	316.4	105.5	457.0	0.059	246.1	117.2	339.8	199.2	316.4	117.2	433.6	0.064	199.2	82	269.5	164.1	246.1	105.5	375.0	0.027
		210.9	93.7	281.2	175.8	269.5	117.2	410.2	0.026	199.2	93.7	269.5	164.1	257.8	105.5	386.7	0.027	187.5	93.8	281.2	152.3	246.1	93.8	375.0	0.021	246.1	164	410.2	164.1	328.1	93.8	468.8	0.058	246.1	140.6	375	187.5	328.1	105.5	457.0	0.058	187.5	93.8	293	152.3	246.1	93.8	386.7	0.027
		210.9	82	328.1	175.8	257.8	117.2	445.3	0.027	199.2	93.7	269.5	164.1	257.8	117.2	386.7	0.026	187.5	93.8	316.4	152.3	246.1	93.8	410.2	0.032	222.7	164.1	410.2	152.3	316.4	93.8	480.5	0.059	246.1	117.2	351.6	199.2	316.4	128.9	433.6	0.058	199.2	93.7	281.2	164.1	257.8	105.5	386.7	0.027
		234.4	93.7	351.6	187.5	281.2	128.9	480.5	0.037	210.9	93.7	257.8	164.1	257.8	117.2	375.0	0.032	175.8	93.8	304.7	140.6	234.4	82.0	386.7	0.032	234.4	128.9	410.2	187.5	316.4	93.8	503.9	0.059	234.4	105.5	351.6	199.2	304.7	117.2	445.3	0.053	199.2	93.7	257.8	164.1	257.8	105.5	363.3	0.021
		210.9	82	304.7	175.8	257.8	117.2	421.9	0.027	199.2	82.1	281.2	152.3	234.4	105.5	386.7	0.032	187.5	82.1	293	152.3	234.4	93.8	386.7	0.032	246.1	152.3	398.4	175.8	328.1	93.8	480.5	0.059	257.8	140.6	375	187.5	328.1	105.5	457.0	0.059	199.2	82.1	269.5	152.3	234.4	93.8	363.3	0.027
		210.9	93.7	304.7	164.1	257.8	117.2	410.2	0.027	199.2	82.1	281.2	152.3	234.4	105.5	386.7	0.032	175.8	82.1	293	152.3	234.4	93.8	386.7	0.032	222.7	164	421.9	164.1	328.1	93.8	480.5	0.059	257.8	164	398.4	164.1	328.1	93.8	457.0	0.059	187.5	93.8	257.8	152.3	246.1	93.8	351.6	0.021
		210.9	82	281.2	175.8	257.8	117.2	398.4	0.027	199.2	93.7	281.2	164.1	257.8	105.5	386.7	0.027	187.5	82.1	269.5	152.3	234.4	93.8	363.3	0.027	246.1	152.3	386.7	175.8	328.1	93.8	492.2	0.059	234.4	140.6	363.3	187.5	328.1	93.8	457.0	0.059	199.2	82.1	269.5	152.3	234.4	93.8	363.3	0.027
		210.9	82	304.7	175.8	257.8	117.2	421.9	0.027	199.2	93.7	257.8	164.1	257.8	105.5	363.3	0.026	187.5	82.1	304.7	152.3	234.4	93.8	386.7	0.032	257.8	152.3	410.2	164.1	316.4	93.8	468.8	0.059	328.1	164	410.2	164.1	328.1	93.8	457.0	0.059	187.5	93.8	269.5	152.3	246.1	105.5	375.0	0.021
		210.9	105.4	398.4	175.8	281.2	105.5	503.9	0.037	234.4	105.4	339.8	175.8	281.2	117.2	457.0	0.032	187.5	93.8	328.1	152.3	246.1	93.8	421.9	0.038	222.7	128.9	421.9	152.3	281.2	105.5	468.8	0.085	257.8	117.2	351.6	187.5	304.7	105.5	457.0	0.059	187.5	82.1	281.2	152.3	234.4	105.5	386.7	0.032
	5	175.8	105.5	316.4	152.3	257.8	93.8	398.4	0.032	187.5	105.5	293	128.9	234.4	82.0	351.6	0.032	175.8	93.8	281.2	128.9	222.7	82.0	363.3	0.038	175.8	152.4	433.6	82	234.4	58.6	503.9	0.048	187.5	175.8	457	82	257.8	58.6	515.6	0.053	164.1	82	234.4	128.9	210.9	70.3	304.7	0.037
		175.8	93.8	304.7	140.6	234.4	93.8	386.7	0.027	175.8	93.8	281.2	128.9	222.7	82.0	375.0	0.032	164.1	93.7	246.1	117.2	210.9	70.3	316.4	0.032	187.5	140.6	386.7	128.9	269.5	70.3	433.6	0.059	199.2	117.2	363.3	140.6	257.8	82.0	421.9	0.058	164.1	93.7	246.1	117.2	210.9	70.3	316.4	0.027
		187.5	93.8	234.4	140.6	234.4	82.0	328.1	0.032	175.8	82	234.4	128.9	210.9	82.0	328.1	0.037	164.1	93.7	222.7	117.2	210.9	70.3	304.7	0.032	187.5	128.9	351.6	140.6	269.5	70.3	421.9	0.043	210.9	105.5	316.4	152.3	257.8	82.0	398.4	0.048	152.3	82	234.4	117.2	199.2	70.3	304.7	0.037
		187.5	93.8	234.4	140.6	234.4	82.0	316.4	0.032	175.8	82	234.4	128.9	210.9	70.3	304.7	0.037	164.1	82	222.7	128.9	210.9	70.3	304.7	0.032	222.7	105.5	304.7	152.3	257.8	93.8	398.4	0.054	199.2	93.8	293	152.3	246.1	82.0	375.0	0.059	164.1	82	234.4	117.2	199.2	70.3	304.7	0.037
		175.8	82.1	222.7	140.6	222.7	93.8	316.4	0.026	175.8	93.8	246.1	128.9	222.7	82.0	328.1	0.038	164.1	82	210.9	117.2	199.2	70.3	293.0	0.032	164.1	140.6	363.3	117.2	257.8	58.6	421.9	0.043	187.5	140.6	351.6	128.9	269.5	70.3	433.6	0.053	152.3	82	246.1	117.2	199.2	58.6	304.7	0.037
		187.5	93.8	234.4	140.6	234.4	82.0	328.1	0.032	175.8	93.8	246.1	128.9	222.7	82.0	328.1	0.032	164.1	82	210.9	117.2	199.2	70.3	293.0	0.037	187.5	117.2	351.6	128.9	246.1	58.6	433.6	0.064	164.1	140.6	363.3	128.9	269.5	70.3	433.6	0.059	164.1	93.7	234.4	117.2	210.9	70.3	304.7	0.032
		175.8	93.8	222.7	128.9	222.7	82.0	304.7	0.032	175.8	82	234.4	128.9	210.9	70.3	304.7	0.037	152.3	82	199.2	117.2	199.2	70.3	281.2	0.032	175.8	140.6	351.6	117.2	257.8	58.6	421.9	0.053	175.8	128.9	328.1	128.9	257.8	70.3	398.4	0.048	152.3	82	246.1	117.2	199.2	70.3	316.4	0.027
		164.1	93.8	257.8	128.9	222.7	82.0	339.8	0.032	164.1	93.7	234.4	117.2	210.9	70.3	316.4	0.038	164.1	82	234.4	128.9	210.9	70.3	304.7	0.032	199.2	128.9	421.9	140.6	269.5	70.3	480.5	0.037	175.8	117.2	328.1	140.6	257.8	70.3	398.4	0.048	152.3	93.7	257.8	117.2	210.9	58.6	316.4	0.037
		164.1	93.8	257.8	128.9	222.7	70.3	339.8	0.032	175.8	93.8	257.8	128.9	222.7	70.3	328.1	0.032	164.1	93.7	234.4	117.2	210.9	70.3	304.7	0.032	187.5	128.9	398.4	140.6	269.5	82.0	468.8	0.038	187.5	105.5	316.4	140.6	246.1	70.3	386.7	0.043	164.1	82	246.1	117.2	199.2	58.6	304.7	0.037
		175.8	93.8	222.7	128.9	222.7	82.0	304.7	0.032	164.1	82	234.4	117.2	199.2	70.3	316.4	0.037	164.1	82	222.7	117.2	199.2	70.3	304.7	0.037	187.5	128.9	398.4	152.3	281.2	82.0	468.8	0.053	187.5	140.6	386.7	105.5	246.1	46.9	445.3	0.096	152.3	82	234.4	117.2	199.2	70.3	304.7	0.037
	6	210.9	93.7	351.6	175.8	269.5	117.2	457.0	0.037	187.5	70.4	269.5	152.3	222.7	93.8	375.0	0.029	152.3	93.7	363.3	117.2	210.9	58.6	328.1	0.029	152.3	199.2	457	175.8	375	82.0	550.8	0.107	117.2	210.9	492.2	175.8	386.7	58.6	515.6	0.115
		222.7	93.7	339.8	175.8	269.5	117.2	445.3	0.037	199.2	105.5	316.4	140.6	246.1	82.0	410.2	0.035	152.3	82	234.4	117.2	199.2	58.6	328.1	0.040	175.8	210.9	445.3	175.8	386.7	58.6	550.8	0.101	140.6	199.2	527.3	187.5	386.7	58.6	562.5	0.112
		234.4	105.5	351.6	187.5	293	128.9	480.5	0.035	199.2	93.8	316.4	152.3	246.1	93.8	421.9	0.043	175.8	93.8	293	128.9	222.7	58.6	339.8	0.034	140.6	234.4	445.3	175.8	410.2	70.3	562.5	0.104	175.8	210.9	421.9	175.8	386.7	46.9	527.3	0.104
		222.7	117.2	375	175.8	293	117.2	480.5	0.043	187.5	82.1	316.4	152.3	234.4	93.8	421.9	0.038	164.1	93.8	234.4	128.9	222.7	70.3	339.8	0.032	222.7	246.1	457	199.2	445.3	58.6	585.9	0.059	328.1	211	398.4	199.2	410.2	82.0	527.3	0.058
		210.9	93.7	351.6	187.5	281.2	117.2	468.8	0.037	187.5	93.8	304.7	152.3	246.1	93.8	398.4	0.043	152.3	93.7	281.2	105.5	199.2	46.9	386.7	0.046	140.6	234.4	433.6	187.5	421.9	70.3	562.5	0.099	227.6	210.9	433.6	175.8	386.7	35.2	503.9	0.106
		222.7	117.1	386.7	164.1	281.2	105.5	468.8	0.046	199.2	117.2	316.4	105.5	222.7	46.9	421.9	0.043	152.3	46.9	140.6	82	128.9	35.2	316.4	0.043	175.8	257.8	421.9	164.1	421.9	70.3	539.1	0.101	227.6	152.4	316.4	140.6	293	90.8	421.9	0.109
		222.7	105.4	351.6	175.8	281.2	117.2	457.0	0.043	199.2	105.5	316.4	152.3	257.8	93.8	410.2	0.032	164.1	93.8	269.5	128.9	222.7	58.6	363.3	0.038	199.2	246.1	433.6	199.2	445.3	82.0	574.2	0.059	339.8	199.2	398.4	187.5	386.7	58.6	515.6	0.075
		210.9	105.4	316.4	175.8	281.2	117.2	445.3	0.037	210.9	93.8	328.1	152.3	246.1	93.8	433.6	0.032	152.3	105.5	293	117.2	222.7	46.9	386.7	0.042	433.6	246.1	445.3	222.7	468.8	93.8	574.2	0.058	269.5	152.4	339.8	210.9	363.3	82.0	480.5	0.059
		234.4	105.4	375	175.8	281.2	117.2	480.5	0.038	199.2	82.1	328.1	152.3	234.4	93.8	421.9	0.032	152.3	82	269.5	128.9	210.9	58.6	363.3	0.037	480.5	257.8	445.3	199.2	457	82.0	574.2	0.064	293.0	187.5	398.4	199.2	386.7	46.9	503.9	0.080
		234.4	93.7	339.8	187.5	281.2	128.9	468.8	0.037	199.2	93.8	281.2	152.3	246.1	93.8	398.4	0.037	164.1	82	257.8	128.9	210.9	70.3	363.3	0.037	445.3	257.8	421.9	199.2	457	70.3	562.5	0.064	269.5	187.5	375	199.2	386.7	70.3	503.9	0.069
	7	175.8	82	199.2	128.9	210.9	82.0	281.2	0.032	164.1	70.3	199.2	128.9	199.2	70.3	269.5	0.027	164.1	93.8	210.9	128.9	222.7	82.0	293.0	0.026	175.8	140.6	375	128.9	269.5	58.6	433.6	0.054	164.1	164.1	375	128.9	293	70.3	445.3	0.048	140.6	82	246.1	117.2	199.2	58.6	293.0	0.032
		175.8	82	187.5	128.9	210.9	82.0	269.5	0.026	175.8	93.8	210.9	128.9	222.7	82.0	293.0	0.032	164.1	82	187.5	128.9	210.9	82.0	269.5	0.026	164.1	140.6	386.7	117.2	257.8	58.6	445.3	0.053	152.3	152.3	375	128.9	281.2	58.6	433.6	0.059	152.3	82	199.2	117.2	199.2	70.3	257.8	0.027
		175.8	82	187.5	128.9	210.9	82.0	269.5	0.027	175.8	82.1	199.2	140.6	222.7	93.8	293.0	0.026	164.1	82	199.2	117.2	199.2	70.3	269.5	0.027	164.1	140.6	375	128.9	269.5	58.6	433.6	0.053	187.5	152.3	375	128.9	281.2	58.6	433.6	0.053	164.1	82	199.2	128.9	210.9	70.3	269.5	0.027
		175.8	70.3	199.2	140.6	210.9	82.0	281.2	0.032	175.8	82	199.2	128.9	210.9	82.0	281.2	0.026	164.1	70.3	199.2	128.9	199.2	70.3	269.5	0.027	164.1	128.9	375	128.9	257.8	58.6	433.6	0.053	175.8	152.3	386.7	128.9	281.2	58.6	445.3	0.053	152.3	82	210.9	117.2	199.2	58.6	269.5	0.032
		175.8	82.1	199.2	140.6	222.7	82.0	281.2	0.032	175.8	82.1	210.9	140.6	222.7	82.0	293.0	0.027	164.1	82	210.9	128.9	210.9	70.3	281.2	0.027	164.1	140.6	375	128.9	269.5	58.6	433.6	0.048	175.8	140.6	398.4	128.9	269.5	58.6	457.0	0.053	164.1	70.3	199.2	128.9	199.2	70.3	269.5	0.026
		175.8	82	187.5	128.9	210.9	82.0	269.5	0.026	164.1	70.3	187.5	128.9	199.2	70.3	257.8	0.027	164.1	82	210.9	117.2	199.2	70.3	281.2	0.026	175.8	152.3	375	128.9	281.2	58.6	433.6	0.048	164.1	128.9	363.3	128.9	257.8	58.6	421.9	0.054	164.1	82	210.9	128.9	210.9	70.3	281.2	0.026
		175.8	82	187.5	128.9	210.9	82.0	269.5	0.026	164.1	82	210.9	128.9	210.9	70.3	281.2	0.027	152.3	82	222.7	117.2	199.2	58.6	281.2	0.032	175.8	140.6	375	128.9	269.5	58.6	433.6	0.053	164.1	140.6	375	117.2	257.8	58.6	433.6	0.054	152.3	82	199.2	117.2	199.2	70.3	269.5	0.026
		175.8	82	199.2	128.9	210.9	82.0	281.2	0.032	164.1	70.3	199.2	128.9	199.2	70.3	269.5	0.027	164.1	82	210.9	117.2	199.2	70.3	281.2	0.027	164.1	140.6	375	128.9	269.5	58.6	433.6	0.053	164.1	140.6	375	128.9	269.5	58.6	433.6	0.053	164.1	82	210.9	117.2	199.2	70.3	269.5	0.027
		175.8	82	199.2	128.9	210.9	82.0	281.2	0.032	164.1	70.3	187.5	128.9	199.2	70.3	257.8	0.032	152.3	93.7	222.7	117.2	210.9	70.3	293.0	0.027	187.5	140.6	363.3	140.6	281.2	70.3	433.6	0.054	152.3	140.6	375	128.9	269.5	58.6	433.6	0.048	164.1	82	210.9	117.2	199.2	70.3	269.5	0.032
		164.1	70.3	210.9	128.9	199.2	70.3	281.2	0.032	164.1	82	210.9	117.2	199.2	70.3	281.2	0.032	164.1	82	234.4	117.2	199.2	58.6	293.0	0.032	199.2	105.4	304.7	175.8	281.2	82.0	386.7	0.058	187.5	140.6	339.8	140.6	281.2	70.3	410.2	0.054	164.1	82	210.9	128.9	210.9	70.3	269.5	0.027
	8	164.1	82.1	187.5	152.3	234.4	82.0	527.3	0.037	164.1	82.1	187.5	140.6	222.7	82.0	492.2	0.037	164.1	82	187.5	128.9	210.9	70.3	304.7	0.032	105.5	105.5	328.1	210.9	316.4	46.9	527.3	0.048	164.1	105.5	328.1	210.9	316.4	46.9	503.9	0.069	187.5	70.4	199.2	152.3	222.7	93.8	281.2	0.032
		175.8	70.3	187.5	164.1	234.4	70.3	468.8	0.032	175.8	82.1	199.2	152.3	234.4	82.0	445.3	0.032	164.1	82.1	210.9	140.6	222.7	70.3	421.9	0.032	117.2	117.2	328.1	210.9	328.1	35.2	515.6	0.070	227.6	117.2	328.1	210.9	328.1	90.8	503.9	0.064	187.5	82.1	199.2	140.6	222.7	93.8	281.2	0.027
		175.8	82.1	187.5	152.3	234.4	82.0	293.0	0.037	175.8	82.1	199.2	140.6	222.7	82.0	269.5	0.032	164.1	82	187.5	128.9	210.9	70.3	257.8	0.032	199.2	105.5	328.1	210.9	316.4	70.3	539.1	0.048	187.5	117.2	328.1	210.9	328.1	70.3	468.8	0.048	187.5	82.1	210.9	140.6	222.7	93.8	293.0	0.026
		175.8	82.1	199.2	152.3	234.4	82.0	293.0	0.032	164.1	93.8	199.2	140.6	234.4	70.3	281.2	0.032	164.1	82.1	199.2	140.6	222.7	70.3	269.5	0.032	175.8	105.5	339.8	210.9	316.4	70.3	468.8	0.043	187.5	117.2	339.8	210.9	328.1	70.3	808.6	0.048	187.5	82.1	199.2	140.6	222.7	82.0	281.2	0.037
		152.3	82.1	187.5	152.3	234.4	70.3	304.7	0.037	152.3	82.1	199.2	140.6	222.7	58.6	269.5	0.037	152.3	82	199.2	128.9	210.9	46.9	316.4	0.037	175.8	117.2	328.1	199.2	316.4	70.3	503.9	0.048	187.5	128.9	351.6	199.2	328.1	70.3	515.6	0.058	175.8	82.1	222.7	140.6	222.7	82.0	281.2	0.032
		199.2	82.1	199.2	152.3	234.4	105.5	293.0	0.027	187.5	82.1	187.5	140.6	222.7	93.8	281.2	0.032	164.1	93.8	210.9	128.9	222.7	82.0	269.5	0.032	234.4	105.5	328.1	210.9	316.4	105.5	433.6	0.064	234.4	117.2	328.1	210.9	328.1	105.5	433.6	0.054	175.8	82.1	199.2	140.6	222.7	82.0	281.2	0.038
		199.2	82.1	187.5	152.3	234.4	105.5	293.0	0.027	187.5	82.1	187.5	140.6	222.7	93.8	293.0	0.027	175.8	82	210.9	128.9	210.9	82.0	293.0	0.027	234.4	105.5	316.4	210.9	316.4	105.5	433.6	0.070	234.4	105.5	328.1	210.9	316.4	105.5	433.6	0.053	187.5	70.3	199.2	140.6	210.9	82.0	281.2	0.026
		199.2	82.1	187.5	152.3	234.4	105.5	293.0	0.027	187.5	82.1	199.2	140.6	222.7	93.8	293.0	0.027	175.8	82	199.2	128.9	210.9	82.0	269.5	0.026	234.4	105.5	304.7	210.9	316.4	105.5	433.6	0.064	304.7	117.2	328.1	210.9	328.1	105.5	433.6	0.064	175.8	82.1	199.2	140.6	222.7	82.0	281.2	0.032
		199.2	82.1	199.2	152.3	234.4	93.8	293.0	0.032	187.5	82.1	187.5	140.6	222.7	93.8	293.0	0.032	175.8	82	199.2	128.9	210.9	82.0	281.2	0.027	234.4	105.5	304.7	210.9	316.4	93.8	433.6	0.064	257.8	105.5	316.4	210.9	316.4	105.5	445.3	0.059	175.8	70.3	199.2	140.6	210.9	82.0	281.2	0.027
		199.2	82.1	199.2	152.3	234.4	105.5	293.0	0.027	187.5	82.1	199.2	152.3	234.4	93.8	293.0	0.032	175.8	82	199.2	128.9	210.9	82.0	281.2	0.032	222.7	105.5	304.7	210.9	316.4	93.8	421.9	0.059	222.7	117.2	328.1	210.9	328.1	93.8	445.3	0.059	175.8	82.1	199.2	140.6	222.7	82.0	281.2	0.037
	9	164.1	93.8	269.5	128.9	222.7	70.3	339.8	0.037	152.3	117.2	281.2	117.2	234.4	70.3	339.8	0.043	199.2	105.5	281.2	117.2	222.7	58.6	339.8	0.037	281.2	128.9	386.7	175.8	304.7	117.2	433.6	0.048	281.2	128.9	398.4	175.8	304.7	128.9	445.3	0.053	164.1	93.8	269.5	140.6	234.4	58.6	351.6	0.038
		152.3	93.8	269.5	128.9	222.7	70.3	351.6	0.037	164.1	105.5	269.5	128.9	234.4	70.3	351.6	0.043	140.6	105.5	281.2	117.2	222.7	70.3	339.8	0.037	269.5	105.5	328.1	199.2	304.7	128.9	433.6	0.048	257.8	105.5	316.4	199.2	304.7	128.9	433.6	0.048	175.8	105.5	269.5	128.9	234.4	70.3	339.8	0.037
		152.3	93.8	269.5	128.9	222.7	70.3	351.6	0.037	210.9	117.2	281.2	117.2	234.4	70.3	351.6	0.043	152.3	117.2	281.2	117.2	234.4	58.6	339.8	0.037	257.8	105.5	316.4	187.5	293	128.9	421.9	0.048	281.2	117.2	339.8	199.2	316.4	128.9	445.3	0.053	140.6	105.5	269.5	128.9	234.4	70.3	339.8	0.042
		152.3	93.8	269.5	128.9	222.7	70.3	351.6	0.037	222.7	117.2	281.2	117.2	234.4	70.3	339.8	0.037	164.1	117.2	281.2	117.2	234.4	70.3	339.8	0.037	257.8	105.5	293	199.2	304.7	128.9	421.9	0.048	257.8	117.2	293	199.2	316.4	140.6	433.6	0.043	222.7	105.5	281.2	128.9	234.4	58.6	339.8	0.043
		164.1	93.8	269.5	128.9	222.7	70.3	351.6	0.037	210.9	105.5	281.2	128.9	234.4	70.3	351.6	0.043	210.9	117.2	293	128.9	246.1	70.3	363.3	0.043	269.5	117.2	328.1	187.5	304.7	128.9	421.9	0.048	269.5	117.2	363.3	187.5	304.7	117.2	433.6	0.054	210.9	105.5	293	128.9	234.4	58.6	351.6	0.042
		210.9	128.9	328.1	128.9	257.8	70.3	398.4	0.043	222.7	117.2	293	128.9	246.1	58.6	363.3	0.042	222.7	117.2	281.2	128.9	246.1	70.3	351.6	0.043	257.8	105.5	316.4	187.5	293	117.2	410.2	0.048	293.0	128.9	351.6	187.5	316.4	117.2	433.6	0.053	164.1	128.9	281.2	117.2	246.1	58.6	339.8	0.042
		164.1	117.2	293	117.2	234.4	70.3	363.3	0.037	187.5	128.9	281.2	117.2	246.1	58.6	351.6	0.048	210.9	117.2	281.2	128.9	246.1	70.3	351.6	0.048	257.8	105.5	316.4	187.5	293	128.9	410.2	0.032	269.5	117.2	328.1	199.2	316.4	128.9	433.6	0.048	210.9	117.2	293	128.9	246.1	58.6	351.6	0.043
		140.6	105.5	304.7	128.9	234.4	70.3	375.0	0.043	175.8	128.9	293	117.2	246.1	58.6	363.3	0.043	210.9	117.2	293	128.9	246.1	58.6	363.3	0.048	257.8	105.5	316.4	187.5	293	117.2	410.2	0.043	281.2	117.2	328.1	199.2	316.4	117.2	445.3	0.058	210.9	128.9	293	117.2	246.1	58.6	351.6	0.042
		152.3	105.5	281.2	128.9	234.4	70.3	363.3	0.043	175.8	128.9	281.2	117.2	246.1	58.6	351.6	0.043	222.7	117.2	281.2	117.2	234.4	70.3	339.8	0.043	281.2	105.5	304.7	187.5	293	117.2	421.9	0.048	281.2	128.9	339.8	187.5	316.4	117.2	433.6	0.053	210.9	117.2	293	128.9	246.1	58.6	351.6	0.042
		140.6	117.2	304.7	128.9	246.1	70.3	375.0	0.043	210.9	117.2	281.2	117.2	234.4	58.6	351.6	0.048	210.9	117.2	281.2	117.2	234.4	58.6	351.6	0.042	257.8	105.5	304.7	187.5	293	117.2	421.9	0.043	281.2	128.9	351.6	199.2	328.1	117.2	457.0	0.048	164.1	117.2	293	128.9	246.1	58.6	351.6	0.048
	10	222.7	82	199.2	164.1	246.1	117.2	316.4	0.032	222.7	82	199.2	175.8	257.8	117.2	316.4	0.022	187.5	93.8	234.4	140.6	234.4	93.8	304.7	0.026	257.8	117.2	339.8	199.2	316.4	105.5	433.6	0.064	246.1	93.8	269.5	210.9	304.7	140.6	398.4	0.048
		222.7	82	210.9	187.5	269.5	128.9	339.8	0.032	210.9	82	199.2	175.8	257.8	117.2	316.4	0.027	199.2	70.4	187.5	152.3	222.7	105.5	281.2	0.026	281.2	105.5	328.1	210.9	316.4	128.9	421.9	0.059	257.8	105.5	293	210.9	316.4	140.6	410.2	0.058
		222.7	82	210.9	187.5	269.5	128.9	328.1	0.032	222.7	82	187.5	175.8	257.8	117.2	304.7	0.026	199.2	82	210.9	164.1	246.1	105.5	316.4	0.027	246.1	105.4	316.4	222.7	328.1	128.9	433.6	0.064	257.8	93.8	257.8	210.9	304.7	152.3	398.4	0.064
		199.2	82	234.4	164.1	246.1	105.5	328.1	0.032	222.7	82	187.5	175.8	257.8	117.2	304.7	0.021	187.5	82.1	210.9	152.3	234.4	93.8	304.7	0.027	304.7	105.5	363.3	210.9	316.4	152.3	421.9	0.053	269.5	93.8	281.2	210.9	304.7	152.3	386.7	0.064
		222.7	82	199.2	187.5	269.5	140.6	328.1	0.027	222.7	82	199.2	175.8	257.8	117.2	316.4	0.026	187.5	82.1	222.7	152.3	234.4	93.8	316.4	0.027	281.2	152.3	410.2	164.1	316.4	140.6	445.3	0.064	281.2	105.5	351.6	187.5	293	152.3	398.4	0.069
		222.7	82	199.2	175.8	257.8	117.2	316.4	0.027	222.7	82	222.7	175.8	257.8	117.2	328.1	0.027	199.2	82.1	222.7	152.3	234.4	93.8	316.4	0.026	269.5	117.2	410.2	210.9	328.1	152.3	468.8	0.054	281.2	93.8	328.1	210.9	304.7	152.3	410.2	0.048
		246.1	70.3	199.2	199.2	269.5	140.6	339.8	0.026	222.7	82	199.2	175.8	257.8	117.2	316.4	0.026	187.5	82.1	234.4	152.3	234.4	93.8	328.1	0.032	257.8	128.9	410.2	199.2	328.1	152.3	445.3	0.053	257.8	105.5	351.6	199.2	304.7	152.3	410.2	0.064
		222.7	82	199.2	187.5	269.5	140.6	328.1	0.032	222.7	82	222.7	175.8	257.8	117.2	339.8	0.027	199.2	82.1	234.4	152.3	234.4	105.5	304.7	0.021	269.5	105.4	339.8	222.7	328.1	164.1	445.3	0.054	281.2	105.5	363.3	210.9	316.4	164.1	410.2	0.053
		222.7	82	199.2	187.5	269.5	128.9	328.1	0.032	210.9	82	210.9	175.8	257.8	117.2	328.1	0.027	199.2	82.1	210.9	152.3	234.4	93.8	304.7	0.032	293.0	117.1	398.4	222.7	339.8	152.3	457.0	0.053	269.5	93.8	339.8	210.9	304.7	152.3	410.2	0.048
		222.7	70.3	199.2	187.5	257.8	128.9	328.1	0.032	222.7	82	210.9	175.8	257.8	117.2	328.1	0.027	187.5	93.8	246.1	140.6	234.4	93.8	328.1	0.026	269.5	117.2	375	210.9	328.1	152.3	445.3	0.059	269.5	105.5	351.6	199.2	304.7	152.3	398.4	0.054
	11	187.5	117.2	316.4	152.3	269.5	93.8	410.2	0.032	187.5	128.9	316.4	164.1	293	93.8	410.2	0.021	187.5	152.4	339.8	152.3	304.7	82.0	410.2	0.032	293.0	152.3	386.7	246.1	398.4	128.9	503.9	0.069	328.1	152.3	363.3	246.1	398.4	140.6	480.5	0.058	199.2	164	375	164.1	328.1	82.0	457.0	0.032
		187.5	128.9	328.1	164.1	293	105.5	421.9	0.032	175.8	152.4	328.1	152.3	304.7	93.8	421.9	0.032	222.7	140.6	339.8	164.1	304.7	82.0	421.9	0.032	316.4	152.3	386.7	246.1	398.4	128.9	503.9	0.069	316.4	152.3	328.1	234.4	386.7	152.3	457.0	0.053	187.5	152.4	328.1	152.3	304.7	93.8	421.9	0.032
		187.5	128.9	328.1	164.1	293	93.8	421.9	0.027	187.5	128.9	316.4	164.1	293	93.8	410.2	0.026	210.9	152.4	339.8	152.3	304.7	82.0	421.9	0.032	328.1	152.3	375	246.1	398.4	140.6	503.9	0.070	316.4	128.9	304.7	246.1	375	164.1	457.0	0.042	187.5	152.4	328.1	152.3	304.7	82.0	410.2	0.032
		187.5	128.9	339.8	152.3	281.2	93.8	433.6	0.037	175.8	152.4	316.4	152.3	304.7	93.8	410.2	0.032	246.1	140.6	351.6	164.1	304.7	82.0	433.6	0.032	339.8	152.3	375	246.1	398.4	128.9	503.9	0.070	304.7	140.6	363.3	222.7	363.3	128.9	445.3	0.054	175.8	164.1	328.1	152.3	316.4	93.8	421.9	0.032
		187.5	128.9	328.1	152.3	281.2	93.8	421.9	0.032	175.8	164.1	328.1	152.3	316.4	93.8	421.9	0.032	210.9	140.7	328.1	152.3	293	82.0	410.2	0.032	328.1	152.3	363.3	246.1	398.4	140.6	503.9	0.069	316.4	140.6	339.8	234.4	375	152.3	457.0	0.048	187.5	140.6	328.1	164.1	304.7	93.8	421.9	0.032
		187.5	117.1	304.7	164.1	281.2	105.5	410.2	0.026	175.8	152.4	328.1	140.6	293	93.8	410.2	0.032	222.7	140.7	328.1	152.3	293	82.0	421.9	0.038	316.4	152.3	375	246.1	398.4	128.9	492.2	0.069	316.4	152.3	351.6	234.4	386.7	152.3	468.8	0.048	164.1	152.4	339.8	152.3	304.7	82.0	421.9	0.032
		175.8	128.9	328.1	152.3	281.2	93.8	421.9	0.037	175.8	164.1	328.1	140.6	304.7	93.8	410.2	0.032	199.2	152.4	316.4	140.6	293	82.0	398.4	0.037	328.1	164	386.7	234.4	398.4	140.6	492.2	0.070	304.7	164	410.2	222.7	386.7	152.3	468.8	0.053	164.1	175.8	363.3	152.3	328.1	82.0	445.3	0.032
		187.5	140.7	339.8	152.3	293	105.5	421.9	0.027	175.8	164.1	328.1	152.3	316.4	93.8	421.9	0.032	210.9	152.4	339.8	140.6	293	82.0	410.2	0.037	328.1	164	421.9	234.4	398.4	128.9	492.2	0.070	316.4	152.3	375	222.7	375	140.6	457.0	0.054	164.1	164.1	339.8	152.3	316.4	82.0	421.9	0.032
		175.8	164.1	339.8	152.3	316.4	93.8	433.6	0.038	187.5	140.6	316.4	164.1	304.7	93.8	410.2	0.032	152.3	152.4	316.4	140.6	293	82.0	386.7	0.027	328.1	152.3	375	246.1	398.4	140.6	492.2	0.064	328.1	152.3	375	234.4	386.7	140.6	480.5	0.059	175.8	152.3	328.1	164.1	316.4	93.8	421.9	0.032
		175.8	164.1	339.8	140.6	304.7	93.8	421.9	0.037	187.5	140.6	316.4	164.1	304.7	93.8	410.2	0.032	257.8	152.4	316.4	140.6	293	82.0	398.4	0.026	339.8	152.3	363.3	246.1	398.4	140.6	492.2	0.064	316.4	152.3	398.4	234.4	386.7	152.3	468.8	0.059	175.8	164.1	339.8	152.3	316.4	82.0	421.9	0.032
	12	210.9	70.3	199.2	164.1	234.4	105.5	304.7	0.027	187.5	82.1	199.2	152.3	234.4	93.8	304.7	0.027	187.5	93.8	234.4	140.6	234.4	82.0	316.4	0.026	210.9	152.3	445.3	164.1	316.4	93.8	515.6	0.069	246.1	140.6	410.2	164.1	304.7	105.5	457.0	0.091	175.8	82.1	281.2	140.6	222.7	82.0	363.3	0.032
		199.2	70.3	187.5	164.1	234.4	105.5	293.0	0.026	187.5	82.1	210.9	140.6	222.7	93.8	293.0	0.027	187.5	93.8	246.1	140.6	234.4	82.0	328.1	0.027	222.7	117.2	421.9	187.5	304.7	117.2	492.2	0.043	269.5	117.2	386.7	199.2	316.4	140.6	480.5	0.048	187.5	82.1	222.7	140.6	222.7	93.8	316.4	0.032
		199.2	70.3	199.2	164.1	234.4	105.5	304.7	0.026	187.5	82.1	222.7	152.3	234.4	93.8	316.4	0.022	175.8	93.8	269.5	140.6	234.4	82.0	351.6	0.027	222.7	128.9	410.2	187.5	316.4	117.2	492.2	0.053	269.5	117.2	410.2	187.5	304.7	117.2	480.5	0.059	175.8	93.8	281.2	140.6	234.4	82.0	363.3	0.032
		199.2	82.1	187.5	152.3	234.4	105.5	293.0	0.027	187.5	82.1	234.4	140.6	222.7	93.8	328.1	0.027	164.1	93.8	281.2	140.6	234.4	82.0	375.0	0.027	257.8	128.9	398.4	187.5	316.4	117.2	480.5	0.043	199.2	128.9	398.4	175.8	304.7	105.5	480.5	0.059	187.5	93.8	246.1	140.6	234.4	82.0	328.1	0.032
		187.5	82.1	222.7	152.3	234.4	93.8	316.4	0.027	175.8	82.1	210.9	140.6	222.7	93.8	304.7	0.027	164.1	105.5	304.7	128.9	234.4	82.0	386.7	0.032	304.7	140.6	398.4	175.8	316.4	93.8	492.2	0.091	246.1	117.1	339.8	164.1	281.2	105.5	445.3	0.096	175.8	82.1	257.8	140.6	222.7	82.0	339.8	0.032
		187.5	82.1	234.4	152.3	234.4	93.8	328.1	0.032	187.5	82.1	222.7	152.3	234.4	93.8	316.4	0.026	164.1	93.8	281.2	128.9	222.7	82.0	363.3	0.032	175.8	105.5	304.7	140.6	246.1	82.0	386.7	0.102	164.1	105.5	293	140.6	246.1	93.8	386.7	0.102	187.5	82.1	234.4	152.3	234.4	93.8	328.1	0.026
		187.5	82.1	222.7	152.3	234.4	93.8	316.4	0.027	187.5	82.1	199.2	140.6	222.7	93.8	293.0	0.032	175.8	93.8	281.2	128.9	222.7	82.0	363.3	0.032	293.0	128.9	386.7	164.1	293	93.8	468.8	0.086	222.7	128.9	421.9	164.1	293	93.8	492.2	0.091	187.5	82.1	257.8	140.6	222.7	82.0	339.8	0.027
		187.5	82.1	210.9	152.3	234.4	93.8	304.7	0.026	175.8	82.1	281.2	140.6	222.7	82.0	363.3	0.032	175.8	117.2	304.7	128.9	246.1	70.3	375.0	0.038	210.9	105.4	339.8	175.8	281.2	105.5	433.6	0.053	222.7	117.2	363.3	152.3	269.5	82.0	445.3	0.037	175.8	93.8	269.5	140.6	234.4	82.0	351.6	0.032
		187.5	70.4	199.2	152.3	222.7	93.8	293.0	0.037	187.5	82.1	222.7	140.6	222.7	82.0	316.4	0.027	164.1	128.9	304.7	140.6	269.5	70.3	386.7	0.038	210.9	105.4	339.8	175.8	281.2	117.2	445.3	0.043	234.4	105.4	363.3	175.8	281.2	105.5	445.3	0.059	187.5	93.8	269.5	140.6	234.4	82.0	351.6	0.032
		199.2	82.1	210.9	152.3	234.4	105.5	316.4	0.026	187.5	82.1	257.8	140.6	222.7	82.0	339.8	0.032	175.8	105.5	269.5	128.9	234.4	82.0	351.6	0.027	175.8	82.1	234.4	152.3	234.4	93.8	328.1	0.091	175.8	105.4	304.7	164.1	269.5	93.8	398.4	0.091	175.8	82.1	257.8	140.6	222.7	82.0	339.8	0.032
	13	164.1	70.3	187.5	128.9	199.2	70.3	269.5	0.032	164.1	82	199.2	117.2	199.2	70.3	269.5	0.032	152.3	82	187.5	117.2	199.2	70.3	269.5	0.029	117.2	140.6		128.9	269.5	70.3	468.8	0.125	152.3	117.2	375	105.5	222.7	58.6	410.2	0.115	152.3	70.3	199.2	117.2	187.5	58.6	257.8	0.032
		164.1	82	210.9	128.9	210.9	70.3	281.2	0.032	164.1	82	210.9	117.2	199.2	70.3	281.2	0.032	152.3	70.3	199.2	117.2	187.5	58.6	257.8	0.032	152.3	117.2	410.2	117.2	234.4	58.6	410.2	0.122	152.3	152.3	369.6	128.9	281.2	70.3	386.7	0.115	152.3	70.3	187.5	117.2	187.5	58.6	246.1	0.027
		164.1	70.3	199.2	128.9	199.2	70.3	269.5	0.034	164.1	70.3	199.2	128.9	199.2	70.3	269.5	0.032	152.3	82	199.2	117.2	199.2	58.6	257.8	0.032	164.1	128.9	363.3	105.5	234.4	70.3	421.9	0.120	152.3	93.7	304.7	105.5	199.2	58.6	363.3	0.118	152.3	70.3	199.2	117.2	187.5	58.6	257.8	0.032
		164.1	82	210.9	128.9	210.9	70.3	281.2	0.032	164.1	82	187.5	117.2	199.2	70.3	257.8	0.032	152.3	70.3	199.2	117.2	187.5	58.6	269.5	0.032	152.3	105.5	363.3	117.2	222.7	70.3	445.3	0.126	152.3	140.6	363.3	105.5	246.1	70.3	421.9	0.114	152.3	70.3	199.2	117.2	187.5	58.6	257.8	0.032
		164.1	70.3	199.2	128.9	199.2	70.3	281.2	0.032	164.1	82	199.2	117.2	199.2	70.3	269.5	0.032	152.3	82	210.9	105.5	187.5	58.6	281.2	0.029	164.1	105.5	328.1	117.2	222.7	70.3	398.4	0.128	152.3	105.4	304.7	105.5	210.9	58.6	351.6	0.112	152.3	82	210.9	105.5	187.5	58.6	269.5	0.038
		164.1	70.3	199.2	128.9	199.2	70.3	269.5	0.032	164.1	82	187.5	117.2	199.2	70.3	269.5	0.032	152.3	70.3	199.2	117.2	187.5	58.6	257.8	0.032	187.5	128.9	410.2	152.3	281.2	82.0	480.5	0.070	175.8	140.6	410.2	140.6	281.2	82.0	468.8	0.080	152.3	82	199.2	105.5	187.5	58.6	257.8	0.032
		164.1	70.3	187.5	128.9	199.2	70.3	269.5	0.032	152.3	82	187.5	117.2	199.2	70.3	257.8	0.032	152.3	82	210.9	105.5	187.5	58.6	269.5	0.032	187.5	128.9	398.4	164.1	293	82.0	480.5	0.069	187.5	117.1	363.3	164.1	281.2	93.8	445.3	0.064	152.3	82	199.2	105.5	187.5	58.6	257.8	0.037
		164.1	82	187.5	117.2	199.2	70.3	257.8	0.032	164.1	82	199.2	117.2	199.2	70.3	269.5	0.037	152.3	82	199.2	117.2	199.2	58.6	269.5	0.032	187.5	164	433.6	105.5	269.5	82.0	480.5	0.080	187.5	164	410.2	105.5	269.5	82.0	457.0	0.075	152.3	82	199.2	105.5	187.5	58.6	257.8	0.037
		164.1	82	187.5	117.2	199.2	70.3	269.5	0.032	152.3	82	199.2	117.2	199.2	70.3	269.5	0.032	152.3	82	210.9	105.5	187.5	58.6	281.2	0.032	187.5	164	421.9	105.5	269.5	82.0	468.8	0.074	175.8	140.6	398.4	128.9	269.5	82.0	457.0	0.086	140.6	82	199.2	105.5	187.5	58.6	257.8	0.032
		164.1	82	199.2	117.2	199.2	70.3	269.5	0.032	152.3	70.3	199.2	117.2	187.5	58.6	257.8	0.026	152.3	82	187.5	105.5	187.5	58.6	257.8	0.032	175.8	152.3	410.2	117.2	269.5	82.0	468.8	0.075	210.9	140.6	398.4	128.9	269.5	93.8	480.5	0.080	140.6	82	199.2	105.5	187.5	58.6	257.8	0.037
	14	164.1	93.8	316.4	128.9	222.7	82.0	398.4	0.037	175.8	105.5	351.6	128.9	234.4	82.0	433.6	0.032	164.1	117.2	351.6	128.9	246.1	70.3	421.9	0.038	293.0	164.1	386.7	187.5	351.6	93.8	480.5	0.048	246.1	152.3	398.4	187.5	339.8	93.8	492.2	0.053	164.1	117.2	398.4	140.6	257.8	70.3	468.8	0.032
		175.8	93.8	386.7	140.6	234.4	82.0	468.8	0.032	164.1	105.5	398.4	128.9	234.4	82.0	480.5	0.032	164.1	117.2	398.4	128.9	246.1	70.3	468.8	0.032	281.2	152.4	421.9	199.2	351.6	105.5	527.3	0.048	269.5	140.6	421.9	199.2	339.8	93.8	515.6	0.048	152.3	140.6	433.6	128.9	269.5	70.3	492.2	0.038
		175.8	93.8	351.6	140.6	234.4	82.0	433.6	0.032	175.8	93.8	375	128.9	222.7	70.3	445.3	0.037	164.1	117.2	386.7	128.9	246.1	70.3	457.0	0.038	257.8	164.1	421.9	187.5	351.6	93.8	515.6	0.053	257.8	140.6	421.9	199.2	339.8	93.8	515.6	0.053	164.1	93.8	351.6	128.9	222.7	70.3	410.2	0.032
		175.8	93.8	375	140.6	234.4	82.0	457.0	0.032	164.1	105.5	386.7	128.9	234.4	82.0	468.8	0.032	175.8	117.2	386.7	128.9	246.1	70.3	457.0	0.038	269.5	140.6	410.2	199.2	339.8	105.5	515.6	0.048	281.2	140.6	410.2	199.2	339.8	105.5	515.6	0.048	164.1	117.2	410.2	128.9	246.1	70.3	457.0	0.038
		175.8	82.1	316.4	140.6	222.7	82.0	398.4	0.037	164.1	93.8	351.6	128.9	222.7	70.3	421.9	0.037	175.8	105.5	375	128.9	234.4	70.3	445.3	0.032	257.8	152.4	410.2	199.2	351.6	93.8	503.9	0.048	269.5	140.6	398.4	199.2	339.8	93.8	492.2	0.048	152.3	117.2	386.7	128.9	246.1	70.3	445.3	0.037
		175.8	82.1	339.8	140.6	222.7	82.0	421.9	0.037	175.8	93.8	328.1	128.9	222.7	82.0	410.2	0.032	152.3	93.8	339.8	128.9	222.7	70.3	410.2	0.037	304.7	152.4	398.4	199.2	351.6	105.5	503.9	0.048	269.5	128.9	386.7	210.9	339.8	105.5	492.2	0.048	164.1	105.5	433.6	140.6	246.1	70.3	480.5	0.043
		175.8	93.8	398.4	140.6	234.4	82.0	480.5	0.032	164.1	105.5	398.4	128.9	234.4	70.3	468.8	0.032	175.8	105.5	386.7	128.9	234.4	70.3	457.0	0.032	269.5	152.3	421.9	187.5	339.8	93.8	515.6	0.053	257.8	140.6	410.2	199.2	339.8	105.5	515.6	0.048	175.8	117.2	398.4	128.9	246.1	70.3	457.0	0.037
		175.8	93.8	351.6	140.6	234.4	82.0	433.6	0.032	175.8	117.2	398.4	128.9	246.1	82.0	480.5	0.032	164.1	117.2	375	128.9	246.1	70.3	445.3	0.038	269.5	140.6	421.9	199.2	339.8	93.8	515.6	0.048	257.8	140.6	410.2	199.2	339.8	93.8	503.9	0.053	164.1	105.5	410.2	128.9	234.4	70.3	457.0	0.032
		175.8	93.8	375	128.9	222.7	82.0	457.0	0.032	175.8	105.5	386.7	128.9	234.4	70.3	457.0	0.032	175.8	117.2	421.9	128.9	246.1	70.3	492.2	0.032	234.4	164.1	421.9	187.5	351.6	93.8	515.6	0.043	257.8	140.6	421.9	199.2	339.8	93.8	515.6	0.043	152.3	105.5	375	128.9	234.4	70.3	433.6	0.037
		164.1	105.5	398.4	128.9	234.4	70.3	468.8	0.032	164.1	93.8	328.1	128.9	222.7	70.3	398.4	0.032	164.1	105.5	398.4	128.9	234.4	70.3	468.8	0.032	269.5	140.6	457	175.8	316.4	93.8	550.8	0.075	234.4	140.6	421.9	199.2	339.8	93.8	515.6	0.059	175.8	105.5	386.7	128.9	234.4	70.3	433.6	0.037
Females	15	246.1	117.2	445.3	175.8	293	152.3	480.5	0.037	246.1	93.7	316.4	175.8	269.5	117.2	351.6	0.032	210.9	82	257.8	164.1	246.1		445.3	0.026		152.3	257.8	117.2	269.5		445.3	0.053		152.3	386.7	128.9	281.2	70.3	363.3	0.058	234.4	82	234.4	187.5	269.5	70.3	363.3	0.042
		269.5	93.8	410.2	210.9	304.7	140.6	527.3	0.037	234.4	82	222.7	199.2	281.2	93.8	351.6	0.027	199.2	82.1	199.2	152.3	234.4		421.9	0.026		175.8	199.2	140.6	316.4		421.9	0.069		128.9	339.8	117.2	246.1	35.2	398.4	0.064	246.1	82	293	199.2	281.2	35.2	398.4	0.043
		269.5	93.8	445.3	210.9	304.7	152.3	539.1	0.038	246.1	93.7	316.4	187.5	281.2	117.2	421.9	0.027	222.7	105.4	293	164.1	269.5	46.9	410.2	0.026	152.3	128.9	293	117.2	246.1	46.9	410.2	0.058	187.5	140.6	351.6	128.9	269.5	46.9	351.6	0.054	246.1	82	222.7	199.2	281.2	46.9	351.6	0.032
		269.5	93.8	351.6	210.9	304.7	152.3	468.8	0.032	246.1	82	234.4	199.2	281.2	105.5	375.0	0.027	199.2	93.8	257.8	140.6	234.4	58.6	492.2	0.021	187.5	164.1	257.8	152.3	316.4	58.6	492.2	0.058	234.4	281.3		210.9	492.2	23.4	351.6	0.053	234.4	93.7	246.1	187.5	281.2	23.4	351.6	0.037
		269.5	93.8	363.3	210.9	304.7	152.3	492.2	0.032	246.1	93.8	339.8	199.2	293	117.2	468.8	0.032	210.9	93.8	351.6	152.3	246.1	58.6	468.8	0.027	199.2	164.1	351.6	140.6	304.7	58.6	468.8	0.069	187.5	140.6	363.3	140.6	281.2	58.6	328.1	0.053	234.4	82	210.9	187.5	269.5	58.6	328.1	0.032
		269.5	93.8	339.8	210.9	304.7	152.3	457.0	0.037	246.1	82	222.7	199.2	281.2	117.2	363.3	0.026	210.9	82	363.3	164.1	246.1	70.3	468.8	0.037	222.7	128.9	363.3	187.5	316.4	70.3	468.8	0.075	257.8	-222.7		222.7			339.8	0.064		93.7	246.1	187.5	281.2		339.8	0.048
		269.5	93.8	410.2	210.9	304.7	152.3	480.5	0.038	246.1	105.4	386.7	175.8	281.2	117.2	433.6	0.043	210.9	93.7	363.3	164.1	257.8	46.9	445.3	0.026	234.4	164.1	363.3	152.3	316.4	46.9	445.3	0.069	222.7	140.6	398.4	164.1	304.7		351.6	0.064	246.1	82	234.4	199.2	281.2		351.6	0.048
		269.5	117.2	421.9	175.8	293	152.3	468.8	0.038	246.1	257.8	363.3		257.8	58.6	421.9	0.043	199.2	152.3	269.5		152.3		398.4	0.053	187.5	140.6	269.5	128.9	269.5		398.4	0.069		140.6	386.7	128.9	269.5		328.1	0.070		93.7	234.4	187.5	281.2		328.1	0.043
		269.5	152.4	410.2	140.6	293	152.3	468.8	0.042	246.1	257.8	351.6		257.8	105.5	421.9	0.053	199.2	105.5	375	152.3	257.8		375.0	0.032		175.8	375	117.2	293		375.0	0.064		152.3	457	128.9	281.2		351.6	0.048	246.1	93.7	246.1	187.5	281.2		351.6	0.043
		269.5	128.9	433.6	164.1	293	152.3	468.8	0.043	246.1	128.9	363.3	140.6	269.5	105.5	421.9	0.042	210.9	222.7	363.3		222.7		410.2	0.048		164.1	363.3	152.3	316.4		410.2	0.053		128.9	398.4	164.1	293	105.5	421.9	0.059	246.1	93.7	304.7	187.5	281.2	105.5	421.9	0.038
	16	293.0	93.7	398.4	234.4	328.1	164.1	562.5	0.032	269.5	105.5	398.4	199.2	304.7	82.0	527.3	0.040	234.4	93.7	363.3	187.5	281.2	70.3	480.5	0.042	175.8	128.9	363.3	128.9	257.8	70.3	480.5	0.101	199.2	128.9	398.4	140.6	269.5	152.3	585.9	0.091	281.2	140.6	445.3	222.7	363.3	152.3	585.9	0.038
		281.2	105.4	386.7	222.7	328.1	140.6	550.8	0.046	257.8	93.8	375	210.9	304.7	128.9	515.6	0.032	234.4	93.7	339.8	187.5	281.2		515.6	0.032	293.0	152.4	339.8	140.6	293		515.6	0.096	175.8	140.6	386.7	128.9	269.5	152.3	574.2	0.085	281.2	128.9	421.9	210.9	339.8	152.3	574.2	0.038
		281.2	105.4	398.4	222.7	328.1	164.1	562.5	0.037	269.5	105.5	386.7	199.2	304.7	128.9	515.6	0.042	246.1	105.5	363.3	187.5	293	70.3	527.3	0.037	234.4	128.9	363.3	164.1	293	70.3	527.3	0.102	175.8	140.6	410.2	140.6	281.2	140.6	562.5	0.085	257.8	128.9	433.6	210.9	339.8	140.6	562.5	0.043
		269.5	105.4	410.2	222.7	328.1	164.1	562.5	0.035	246.1	117.2	386.7	199.2	316.4	117.2	515.6	0.038	234.4	105.4	351.6	175.8	281.2	46.9	480.5	0.037	152.3	140.6	351.6	128.9	269.5	46.9	480.5	0.101	199.2	175.8	503.9	140.6	316.4	140.6	562.5	0.091	269.5	117.2	421.9	210.9	328.1	140.6	562.5	0.037
		293.0	93.7	386.7	234.4	328.1	164.1	550.8	0.032	246.1	105.5	375	199.2	304.7	117.2	515.6	0.037	222.7	93.7	316.4	187.5	281.2	70.3	503.9	0.032	222.7	152.4	316.4	152.3	304.7	70.3	503.9	0.112	222.7	140.7	433.6	152.3	293	152.3	562.5	0.096	269.5	117.2	433.6	210.9	328.1	152.3	562.5	0.037
		281.2	105.4	421.9	222.7	328.1	152.3	574.2	0.043	281.2	105.5	410.2	199.2	304.7	105.5	539.1	0.042	234.4	105.4	363.3	175.8	281.2	58.6	457.0	0.048	152.3	140.6	363.3	128.9	269.5	58.6	457.0	0.086		164.1	421.9	128.9	293	140.6	562.5	0.069	269.5	117.2	433.6	210.9	328.1	140.6	562.5	0.038
		269.5	175.8	433.6	234.4	410.2	175.8	597.7	0.037	269.5	117.2	421.9	199.2	316.4	117.2	550.8	0.043	222.7	93.7	351.6	175.8	269.5	70.3	468.8	0.037	175.8	140.6	351.6	128.9	269.5	70.3	468.8	0.074	175.8	164.1	480.5	152.3	316.4	152.3	550.8	0.059	257.8	117.2	410.2	210.9	328.1	152.3	550.8	0.037
		281.2	128.9	433.6	234.4	363.3	164.1	609.4	0.038	269.5	105.4	410.2	222.7	328.1	117.2	562.5	0.032	234.4	105.5	363.3	187.5	293	70.3	492.2	0.032	164.1	164.1	363.3	140.6	304.7	70.3	492.2	0.075	175.8	164.1	492.2	140.6	304.7	152.3	550.8	0.069	257.8	117.2	410.2	210.9	328.1	152.3	550.8	0.037
		281.2	140.6	433.6	246.1	386.7	175.8	597.7	0.032	269.5	152.4	445.3	210.9	363.3	93.8	574.2	0.043	187.5	105.5	339.8	152.3	257.8	70.3	492.2	0.032	187.5	164.1	339.8	140.6	304.7	70.3	492.2	0.069	199.2	175.8	492.2	152.3	328.1	140.6	550.8	0.064	257.8	105.5	410.2	210.9	316.4	140.6	550.8	0.037
		269.5	117.2	445.3	234.4	351.6	164.1	597.7	0.037	257.8	152.4	421.9	210.9	363.3	128.9	562.5	0.038	222.7	117.2	375	187.5	304.7	70.3	503.9	0.037	152.3	164.1	375	140.6	304.7	70.3	503.9	0.075	175.8	187.5	503.9	140.6	328.1	140.6	550.8	0.064	269.5	105.5	421.9	210.9	316.4	140.6	550.8	0.037
	17	269.5	93.8	316.4	210.9	304.7	164.1	421.9	0.032	257.8	105.4	339.8	175.8	281.2	128.9	410.2	0.032	234.4	105.4	316.4	175.8	281.2		421.9	0.026	128.9	175.7	316.4	164.1	339.8		421.9	0.069	164.1	175.8	410.2	140.6	316.4	140.6	562.5	0.069	257.8	105.5	421.9	210.9	316.4	140.6	562.5	0.038
		246.1	128.9	386.7	164.1	293	152.3	410.2	0.037	222.7	93.8	269.5	199.2	293	128.9	386.7	0.032	234.4	82	304.7	187.5	269.5	82.0	492.2	0.027	199.2	175.7	304.7	164.1	339.8	82.0	492.2	0.064	210.9	152.3	375	164.1	316.4	152.3	550.8	0.064	257.8	105.5	398.4	210.9	316.4	152.3	550.8	0.032
		281.2	93.8	339.8	210.9	304.7	152.3	410.2	0.032	269.5	105.5	339.8	199.2	304.7	128.9	398.4	0.037	246.1	82	304.7	187.5	269.5	70.3	550.8	0.032	293.0	175.8	304.7	152.3	328.1	70.3	550.8	0.080	234.4	175.7	398.4	164.1	339.8	128.9	503.9	0.064	257.8	93.8	375	199.2	293	128.9	503.9	0.032
		269.5	105.5	363.3	210.9	316.4	164.1	375.0	0.027	257.8	93.8	339.8	199.2	293	128.9	375.0	0.032	246.1	93.7	293	175.8	269.5	58.6	492.2	0.032	222.7	164	293	164.1	328.1	58.6	492.2	0.075		152.3	375	164.1	316.4	140.6	480.5	0.064	257.8	93.8	339.8	199.2	293	140.6	480.5	0.032
		281.2	93.8	351.6	210.9	304.7	164.1	398.4	0.027	257.8	93.8	328.1	199.2	293	140.6	363.3	0.032	234.4	82	246.1	187.5	269.5	82.0	480.5	0.032	222.7	175.8	246.1	140.6	316.4	82.0	480.5	0.080	246.1	175.7	398.4	164.1	339.8	128.9	503.9	0.064	269.5	93.8	375	199.2	293	128.9	503.9	0.037
		269.5	93.8	316.4	210.9	304.7	164.1	445.3	0.032	257.8	105.4	339.8	175.8	281.2	128.9	398.4	0.038	234.4	105.4	316.4	175.8	281.2	93.8	480.5	0.027	222.7		316.4			93.8	480.5	0.058	257.8	152.3	375	164.1	316.4	128.9	539.1	0.064	269.5	105.5	410.2	199.2	304.7	128.9	539.1	0.038
		281.2	128.9	386.7	164.1	293	152.3	445.3	0.048	257.8	93.8	269.5	199.2	293	128.9	410.2	0.037	234.4	82	304.7	187.5	269.5	70.3	480.5	0.032	210.9	164	304.7	164.1	328.1	70.3	480.5	0.069	210.9	175.7	398.4	164.1	339.8	128.9	480.5	0.064	257.8	93.8	351.6	199.2	293	128.9	480.5	0.037
		269.5	93.8	339.8	210.9	304.7	152.3	492.2	0.032	257.8	105.5	339.8	199.2	304.7	128.9	480.5	0.037	222.7	82	304.7	187.5	269.5	82.0	492.2	0.027	234.4	175.8	304.7	140.6	316.4	82.0	492.2	0.064	293.0	152.3	375	164.1	316.4	140.6	480.5	0.053	257.8	93.8	339.8	199.2	293	140.6	480.5	0.032
		257.8	105.5	363.3	210.9	316.4	152.3	503.9	0.038	257.8	93.8	339.8	199.2	293	117.2	480.5	0.032	222.7	93.7	293	175.8	269.5	93.8	468.8	0.027	269.5	175.8	293	152.3	328.1	93.8	468.8	0.064	234.4	175.7	398.4	164.1	339.8	128.9	503.9	0.059	257.8	93.8	375	199.2	293	128.9	503.9	0.037
		257.8	93.8	351.6	210.9	304.7	152.3	492.2	0.037	257.8	93.8	328.1	199.2	293	128.9	468.8	0.037	234.4	82	246.1	187.5	269.5	82.0	468.8	0.027	222.7	164	246.1	164.1	328.1	82.0	468.8	0.070	234.4	175.8	410.2	152.3	328.1	140.6	445.3	0.064	257.8	93.8	304.7	199.2	293	140.6	445.3	0.032
